# Supplementary material for: Information Theory Solution Approach to the Air Pollution Sensor Location–Allocation Problem
Source: Sensors (Basel). 2022 May 17;22(10):3808. doi: 10.3390/s22103808 (PMC9147153; doi:10.3390/s22103808)
Supplement: Supplementary file 1 [file sensors-22-03808-s001.zip]

Archive with 1 entries (1 files):
- sensors-1668450-supplementary.pdf
